# Supplementary material for: Origin and maintenance of large ribosomal RNA gene repeat size in mammals
Source: Genetics. 2024 Jul 24;228(1):iyae121. doi: 10.1093/genetics/iyae121 (PMC11373518; doi:10.1093/genetics/iyae121)
Supplement: iyae121_Supplementary_Data [file iyae121_supplementary_data.zip]

Archive with 17 entries (17 files):
- Figure_S1_GENETICS-2024-307168.pdf
- Figure_S10_GENETICS-2024-307168.pdf
- Figure_S2_GENETICS-2024-307168.pdf
- Figure_S3_GENETICS-2024-307168.pdf
- Figure_S4_GENETICS-2024-307168.pdf
- Figure_S5_GENETICS-2024-307168.pdf
- Figure_S6_GENETICS-2024-307168.pdf
- Figure_S7_GENETICS-2024-307168.pdf
- Figure_S8_GENETICS-2024-307168.pdf
- Figure_S9_GENETICS-2024-307168.pdf
- File_S1_GENETICS-2024-307168.pdf
- Table_S1_GENETICS-2024-307168.pdf
- Table_S2_GENETICS-2024-307168.xlsx
- Table_S3_GENETICS-2024-307168.pdf
- Table_S4_GENETICS-2024-307168.xlsx
- Table_S5_GENETICS-2024-307168.xlsx
- Table_S6_GENETICS-2024-307168.pdf
