# Supplementary material for: Origin and maintenance of large ribosomal RNA gene repeat size in mammals
Source: Genetics. 2024 Jul 24;228(1):iyae121. doi: 10.1093/genetics/iyae121 (PMC11373518; doi:10.1093/genetics/iyae121)
Supplement: iyae121_Supplementary_Data [file iyae121_supplementary_data.zip › Table_S2_GENETICS-2024-307168.xlsx]

## Sheet: Sheet1
Table S2. Sizes of regions within amniote rDNA unitsa
	Size (bp)
Species	18S	ITS1	5.8S	ITS2	28S	IGS	Total
Cane toad	1905	395	158	338	4375	8750	15921
Brown snake	1716	1443	153	581	3837	8009	15739
Tiger snake	1783	1418	144	562	3796	8693	16396
Diamond-backed terrapin	1819	1417	157	892	3866	7944	16095
Golden-fronted woodpecker	1808	1452	186	1659	4093	7299	16497
Stitchbird hihi	1824	2742	158	1011	4261	8128	18124
Tuatara	1691	1461	142	787	3744	12014	19839
Playtpus	2342	6410	160	1859	6519	18773	36063
Tasmanian Devil	1853	1633	152	537	4798	36509	45482
Mouse	1871	1001	157	1090	4713	36483	45315
Human	1870	1077	157	1167	5070	34631	43972
Mean size Reptilia	1773.5	1655.5	156.667	915.333	3932.83	8681.17	17115
Mean size Mammalia	1984	2530.25	156.5	1163.25	5275	31599	42708
Ratio	1.11869	1.52839	0.998936	1.27085	1.34127	3.63995	2.49535
	Percent of total rDNA unit size						Total size (bp)
Cane toad	0.1197	0.0248	0.0099	0.0212	0.2748	0.5496	15921
Brown snake	0.109	0.0917	0.0097	0.0369	0.2438	0.5089	15739
Tiger snake	0.1087	0.086	0.0088	0.0343	0.2315	0.5302	16396
Diamond-backed terrapin	0.113	0.088	0.0098	0.0554	0.2402	0.4936	16095
Golden-fronted woodpecker	0.11	0.088	0.0113	0.1006	0.2481	0.4424	16497
Stitchbird hihi	0.101	0.151	0.0088	0.0559	0.235	0.448	18124
Tuatara	0.0852	0.0736	0.00716	0.03967	0.18872	0.60557	19389
Playtpus	0.065	0.178	0.004	0.051	0.181	0.521	36063
Tasmanian Devil	0.0407	0.0359	0.0033	0.0118	0.1055	0.8027	45482
Mouse	0.0413	0.0221	0.0035	0.0241	0.104	0.8051	45315
Human	0.0425	0.0245	0.0036	0.0265	0.1153	0.7876	43972
a Sizes are from the consensus sequence of each species, except human and mouse which come from NCBI accessions GL00022 and BK000964, respectively
