# Supplementary material for: Origin and maintenance of large ribosomal RNA gene repeat size in mammals
Source: Genetics. 2024 Jul 24;228(1):iyae121. doi: 10.1093/genetics/iyae121 (PMC11373518; doi:10.1093/genetics/iyae121)
Supplement: iyae121_Supplementary_Data [file iyae121_supplementary_data.zip › Table_S4_GENETICS-2024-307168.xlsx]

## Sheet: Sheet1
Table S4. Sub-repeats account for most of the differences between platypus rDNA unit lengths
Unit	rDNA unit size (bp)	Unit size difference to smallest	Sub-repeat length (bp)a	Sub-repeat difference to smallest	Sub-repeat vs unit length difference discrepancy	% discrepancy	% unit length difference explained by sub-repeats
Zhou et al assembly contig	38785	8448	21351	9419	971	0.114938	0.885062
contig2_unit2	35763	5426	17327	5395	31	0.00571323	0.994287
contig2_unit3	40427	10090	21295	9363	727	0.0720515	0.927948
contig2_unit4	34612	4275	16256	4324	49	0.011462	0.988538
contig40_unit1	39649	9312	21519	9587	275	0.0295318	0.970468
contig40_unit2	33791	3454	15789	3857	403	0.116676	0.883324
contig40_unit3	35954	5617	18056	6124	507	0.0902617	0.909738
contig85_unit1	34996	4659	17299	5367	708	0.151964	0.848036
contig2_unit1	30337		11932
a Data from Table S3
