# Supplementary material for: Origin and maintenance of large ribosomal RNA gene repeat size in mammals
Source: Genetics. 2024 Jul 24;228(1):iyae121. doi: 10.1093/genetics/iyae121 (PMC11373518; doi:10.1093/genetics/iyae121)
Supplement: iyae121_Supplementary_Data [file iyae121_supplementary_data.zip › Table_S5_GENETICS-2024-307168.xlsx]

## Sheet: Sheet1
Table S5. Proportion of the IGS occupied by sub-repeats
Species	Number of sub-repeat arrays	IGS size (bp)	Total sub-repeat length (bp)	Proportion (%)
Cane toad	1	8750	5323	0.608343
Brown snake	0	8009	absenta	-
Tiger snake	0	8693	absent	-
Diamond-backed terrapin	0	7944	absent	-
Golden-fronted woodpecker	2	7299	1747	0.239348
Stitchbird hihi	2	8128	2439	0.300074
Tuatara	2	12014	9057	0.75387
Playtpus	2	18773	9402	0.500826
Tasmanian Devil	2	36509	12297	0.336821
a see Methods for how the sub-repeats were identified
